# Supplementary material for: Genome-Wide Identification and Expression Analysis of the NLP Family in Sweet Potato and Its Two Diploid Relatives
Source: Int J Mol Sci. 2025 Aug 29;26(17):8435. doi: 10.3390/ijms26178435 (PMC12428392; doi:10.3390/ijms26178435)
Supplement: Supplementary file 1 [file ijms-26-08435-s001.zip]

Archive with 1 entries (1 files):
- ijms-3840737-supplementary.pdf
